# Supplementary material for: Carrageenan as a dry strength additive for papermaking
Source: PLoS One. 2017 Feb 7;12(2):e0171326. doi: 10.1371/journal.pone.0171326 (PMC5295721; doi:10.1371/journal.pone.0171326)
Supplement: S1 File — (ZIP) [file pone.0171326.s001.zip]

Archive with 5 entries (5 files):
- data_figure1.xlsx
- data_figure4.xls
- data_figure5.xlsx
- data_figure6.xlsx
- data_figure7.xlsx
