# Supplementary material for: Carrageenan as a dry strength additive for papermaking
Source: PLoS One. 2017 Feb 7;12(2):e0171326. doi: 10.1371/journal.pone.0171326 (PMC5295721; doi:10.1371/journal.pone.0171326)
Supplement: S1 File — (ZIP) [file pone.0171326.s001.zip › data_figure1.xlsx]

## Sheet: tensile
CG dosage(%)	sheets NO.	tensile index			average	SD
0	1	22.83	22.53	22.95	21.8111	0.896011
	2	22.11	21.16	21.99
	3	20.3	21.34	21.09
0.05	1	22.53	22.43	22.54	22.4256	0.89542
	2	21.74	22.14	20.83
	3	22.36	24.07	23.19
0.1	1	24.4	24.71	24.36	24.5644	0.823637
	2	24.12	24.49	23.16
	3	25.97	25.61	24.26
0.15	1	25.36	25.99	26.48	25.8267	0.571467
	2	26.45	25.39	26.43
	3	24.99	26.03	25.32
0.2	1	26.37	26.07	26.08	27.4089	1.03619
	2	27.15	28.14	28.03
	3	28.81	28.38	27.65
0.3	1	26.42	26.72	26.27	27.4267	0.910906
	2	28.1	28.7	28.62
	3	26.93	27.63	27.45
0.4	1	26.43	26.1	26.04	26.7767	0.63775
	2	27.37	26.52	27.5
	3	26.83	26.4	27.8
0.6	1	27.16	26.11	26.07	26.1311	0.406216
	2	25.9	26.15	26.06
	3	26.08	25.89	25.76
GG dosage(%)
0	1	21.58	21.39	22.02	21.81	0.269258
	2	21.97	22.15	21.64
	3	22.01	21.98	21.55
0.05	1	21.42	21.24	22.27	21.76	0.52144
	2	21.94	22.71	21.22
	3	21.84	21.95	21.25
0.1	1	22.33	21.23	22.12	21.9311	0.327278
	2	22.21	21.7	21.84
	3	21.86	22.04	22.05
0.15	1	21.66	21.87	22.03	21.9911	0.780328
	2	21.78	21.47	21.34
	3	21.45	22.46	23.86
0.2	1	22.06	22.72	21.98	22.0711	0.400857
	2	21.6	22.04	21.61
	3	21.74	22.57	22.32
0.3	1	22.48	22.04	21.68	22.18	0.513834
	2	21.75	21.78	22.5
	3	21.96	22.13	23.3
0.4	1	22.44	22.31	23.44	22.6489	0.796562
	2	23.46	23.2	23.23
	3	22.31	22.49	20.96
0.6	1	23.54	22.74	23.02	23.1189	0.308482
	2	22.85	22.96	23.44
	3	22.82	23.22	23.48

## Sheet: bursting
CG dosage(%)	sheets NO.	bursting index		average	SD
0	1	2.11	2.14	2.17	0.0576194
	2	2.27	2.19
	3	2.13	2.18
0.05	1	2.14	2.27	2.275	0.0854985
	2	2.29	2.24
	3	2.4	2.31
0.1	1	2.46	2.42	2.36333	0.0922316
	2	2.29	2.32
	3	2.24	2.45
0.15	1	2.46	2.52	2.48667	0.11894
	2	2.32	2.4
	3	2.57	2.65
0.2	1	2.46	2.38	2.52667	0.0886942
	2	2.61	2.57
	3	2.55	2.59
0.3	1	2.59	2.34	2.49667	0.100532
	2	2.46	2.56
	3	2.59	2.44
0.4	1	2.46	2.55	2.50667	0.0650128
	2	2.56	2.56
	3	2.51	2.4
0.6	1	2.47	2.4	2.47167	0.0611283
	2	2.55	2.4
	3	2.51	2.5
GG dosage(%)
0	1	2.33	2.14	2.17	0.100598
	2	2.04	2.11
	3	2.17	2.23
0.05	1	2.16	1.96	2.125	0.107471
	2	2.13	2.13
	3	2.08	2.29
0.1	1	2.14	2.26	2.09167	0.133329
	2	1.88	2.07
	3	2.02	2.18
0.15	1	2.05	1.97	2.1	0.0894427
	2	2.06	2.13
	3	2.19	2.2
0.2	1	2.21	2.13	2.1	0.100797
	2	2	2.19
	3	1.96	2.11
0.3	1	2.16	2.23	2.15167	0.0951665
	2	2.18	1.98
	3	2.24	2.12
0.4	1	2.14	2.4	2.19	0.120665
	2	2.18	2.25
	3	2.1	2.07
0.6	1	2.21	2.33	2.25	0.0525357
	2	2.28	2.22
	3	2.19	2.27

## Sheet: PCC retention
CG dosage(%)	sheets NO.	pcc retention(%)	average	SD
0	1	24.98	24.34	1.10851
	2	24.98
	3	23.06
0.05	1	25.92	24.8333	0.956312
	2	24.46
	3	24.12
0.1	1	28.3	27.7	0.668132
	2	27.82
	3	26.98
0.15	1	28.14	27.92	0.381051
	2	28.14
	3	27.48
0.2	1	25.28	25.6867	0.352326
	2	25.88
	3	25.9
0.3	1	26.02	25.5333	0.441059
	2	25.16
	3	25.42
0.4	1	26.24	26.2467	0.430039
	2	25.82
	3	26.68
0.6	1	26.32	26.6667	0.424421
	2	27.14
	3	26.54
GG dosage(%)
0	1	24.98	24.34	1.10851
	2	24.98
	3	23.06
0.05	1	50.92	50.8333	0.674191
	2	51.46
	3	50.12
0.1	1	59.3	59.0333	0.244404
	2	58.82
	3	58.98
0.15	1	60.14	60.92	0.696563
	2	61.14
	3	61.48
0.2	1	62.28	62.6867	0.352326
	2	62.88
	3	62.9
0.3	1	66.02	65.5333	0.441059
	2	65.16
	3	65.42
0.4	1	66.24	66.58	0.302655
	2	66.82
	3	66.68
0.6	1	62.32	62.6667	0.424421
	2	63.14
	3	62.54
