# Supplementary material for: Carrageenan as a dry strength additive for papermaking
Source: PLoS One. 2017 Feb 7;12(2):e0171326. doi: 10.1371/journal.pone.0171326 (PMC5295721; doi:10.1371/journal.pone.0171326)
Supplement: S1 File — (ZIP) [file pone.0171326.s001.zip › data_figure4.xls]

## Sheet: tensile
	sheet NO.
Al2(SO4)3 dosage (%)	1			2			3			average	SD
0.2	22.83	22.75	22.01	23.74	22.89	22.04	22.41	23.26	23.71	22.8489	0.639051
0.4	23.41	22.37	22.56	24.24	22.49	23.27	23.17	23.49	23.25	23.1389	0.590242
0.6	24.82	24.53	23.64	23.66	23.81	23.44	24.4	24.96	24.98	24.2489	0.6157
0.8	24.2	23.24	24.92	24.64	23.12	25.5	25.33	24.05	24.49	24.3878	0.833378
1	23.25	23.62	22.86	23.81	24.15	23.67	24.11	23.38	23.71	23.6178	0.40923
0	21.34	21.28	20.66	22.1	21.39	20.69	20.16	22.54	22.08	21.36	0.778219
0.6	21.44	21.29	20.26	21.34	22.48	21.91	21.55	22.58	20.74	21.51	0.748749

## Sheet: bursting
	handsheet NO.
Al2(SO4)3 dosage (%)	1		2		3		average	SD
0.2	2.25	2.23	2.18	2.26	2.27	2.06	2.20833	0.0793515
0.4	2.22	2.28	2.29	2.35	2.19	2.26	2.265	0.0561249
0.6	2.43	2.3	2.3	2.36	2.37	2.31	2.345	0.051672
0.8	2.34	2.35	2.28	2.22	2.39	2.23	2.30167	0.0691134
1	2.34	2.24	2.29	2.41	2.34	2.28	2.31667	0.0595539
0	2.17	2.21	2.1	2.29	2.1	2.24	2.185	0.0766159
0.6	2.21	2.16	2.15	2.24	2.3	2.13	2.19833	0.0643169

## Sheet: PCC retention
	handsheet NO.
Al2(SO4)3 dosage (%)	1	2	3	average	SD
0.2	27.9	25.71	26.2	26.6033	1.14936
0.4	30.81	28.6394	29.5	29.6498	1.09303
0.6	35.61	34.5661	34.55	34.9087	0.607397
0.8	34.08	32.5961	33.5	33.392	0.747801
1	35.42	35.7428	35.81	35.6576	0.208493
0	23	21.2633	22.89	22.3844	0.972467
0.6	26.17	24.1967	24.94	25.1022	0.996618
