# Supplementary material for: Carrageenan as a dry strength additive for papermaking
Source: PLoS One. 2017 Feb 7;12(2):e0171326. doi: 10.1371/journal.pone.0171326 (PMC5295721; doi:10.1371/journal.pone.0171326)
Supplement: S1 File — (ZIP) [file pone.0171326.s001.zip › data_figure5.xlsx]

## Sheet: TESNSILE
CG dosage (%)	sheet NO.	tensile			average	SD
0	1	16.4	17.56	15.98	16.61	0.89349
	2	16.93	16.66	15.89
	3	15.92	18.4	15.75
0.05	1	21.88	20.84	19.58	20.7611	0.768024
	2	20.43	20.35	21.77
	3	20.93	21.1	19.97
0.1	1	22.51	22.5	22.93	22.9889	0.960995
	2	21.32	22.32	23.37
	3	24.45	23.4	24.1
0.15	1	24.63	24.97	25.15	24.9122	0.836268
	2	26.84	24.53	25.36
	3	24.28	24.07	24.38
0.2	1	22.64	24.32	21.95	23.3278	0.969559
	2	23.43	22.53	23.38
	3	24.41	24.68	22.61
0.4	1	21.03	22.05	21.3	22.5444	0.995215
	2	23.99	23.73	22.77
	3	22.34	23.03	22.66
0.6	1	23.27	22.63	24.58	24.1078	1.00547
	2	24.63	25.62	25.16
	3	24.42	23.38	23.28

## Sheet: BURSTING
CG dosage (%)	sheet NO.	bursting index		average	SD
0	1	1.78	1.77	1.75167	0.022286
	2	1.76	1.74
	3	1.72	1.74
0.05	1	1.91	1.94	1.95833	0.0407022
	2	2.01	1.98
	3	1.92	1.99
0.1	1	2.17	2.23	2.22	0.052915
	2	2.14	2.26
	3	2.27	2.25
0.15	1	2.41	2.37	2.38833	0.0854205
	2	2.55	2.35
	3	2.32	2.33
0.2	1	2.22	2.27	2.24167	0.0292689
	2	2.27	2.23
	3	2.2	2.26
0.4	1	2.19	2.34	2.26833	0.0725029
	2	2.23	2.2
	3	2.29	2.36
0.6	1	2.3	2.44	2.38	0.0938083
	2	2.38	2.26
	3	2.38	2.52

## Sheet: PCC Retention
	sheet NO.
CG dosage (%)	1	2	3	average	SD
0	72.3	69.53	71.05	70.96	1.38719
0.05	56.89	56.52	55.48	56.2967	0.731049
0.1	33.05	34.52	33.59	33.72	0.743572
0.15	21.01	22.3	20.02	21.11	1.14328
0.2	21.8	23.49	22.51	22.6	0.848587
0.4	19.54	21.2	19.08	19.94	1.11517
0.6	22.56	20.66	19.84	21.02	1.39528
