# Supplementary material for: Carrageenan as a dry strength additive for papermaking
Source: PLoS One. 2017 Feb 7;12(2):e0171326. doi: 10.1371/journal.pone.0171326 (PMC5295721; doi:10.1371/journal.pone.0171326)
Supplement: S1 File — (ZIP) [file pone.0171326.s001.zip › data_figure6.xlsx]

## Sheet: Sheet1
Al2(SO4)3 dosage (%)	absorbance			average	SD
0	1.282	1.333	1.315	1.31	0.025865
0.2	1.184	1.135	1.143	1.154	0.0262869
0.4	1.137	1.15	1.124	1.137	0.013
0.6	1.092	1.031	1.03	1.051	0.0355106
0.8	1.051	1.058	1.121	1.07667	0.038553
1	1.053	0.992	1.009	1.018	0.0314802
	drainage speed (ml/s)
0	3.267	3.485	3.24799	3.33333	0.131694
0.2	3.48	3.42	3.44484	3.44828	0.0301476
0.4	3.807	3.754	3.5501	3.7037	0.135635
0.6	3.295	3.222	3.16043	3.22581	0.0673659
0.8	3.055	3.109	3.211	3.125	0.0792212
1	3.265	3.299	3.43599	3.33333	0.0905169
