# Supplementary material for: Carrageenan as a dry strength additive for papermaking
Source: PLoS One. 2017 Feb 7;12(2):e0171326. doi: 10.1371/journal.pone.0171326 (PMC5295721; doi:10.1371/journal.pone.0171326)
Supplement: S1 File — (ZIP) [file pone.0171326.s001.zip › data_figure7.xlsx]

## Sheet: TENSILE
	sheet NO.
	1			2			3			averange	SD
without additive	25.61	25.12	25.76	26.12	26.18	26.08	25.68	27.48	24.9	25.8811	0.742705
with additive	26.23	23.24	25.54	26.55	24.86	26.34	23.99	24.56	24.76	25.1189	1.13269
without additive	0.2568												25.8764
with additive	0.488												25.1139

## Sheet: PCC RETENTION
	sheet NO.
	1	2	3	AVERAGE	SD
without additive	22.84	22.37	21.78	22.33	0.531131
with additive	49.28	51.1	47.97	49.45	1.57191
